# Supplementary material for: miR-71 and miR-263 Jointly Regulate Target Genes Chitin synthase and Chitinase to Control Locust Molting
Source: PLoS Genet. 2016 Aug 17;12(8):e1006257. doi: 10.1371/journal.pgen.1006257 (PMC4988631; doi:10.1371/journal.pgen.1006257)
Supplement: S2 Table — (XLSX) [file pgen.1006257.s010.xlsx]

## Sheet: Sheet1
Table S2. miRNAs identified in the integument of Locusta migratoria and contained the potential binding site with CHT10 as predicted by the miRanda software
miRNA	Binding site	Score of conserved sites	Energy of conserved site (kCal/Mol)
miR-7	CHT10-3’UTR	140	-10.24
miR-13a	CHT10-3’UTR	155	-14.63
miR-92	CHT10-3’UTR	141	-12.43
Let-7	CHT10-3’UTR	148	-15.27
miR-263	CHT10-3’UTR	142	-21.57
miR-2a	CHT10-3’UTR	146	-12.22
