# Supplementary material for: miR-71 and miR-263 Jointly Regulate Target Genes Chitin synthase and Chitinase to Control Locust Molting
Source: PLoS Genet. 2016 Aug 17;12(8):e1006257. doi: 10.1371/journal.pgen.1006257 (PMC4988631; doi:10.1371/journal.pgen.1006257)
Supplement: S3 Table — (XLSX) [file pgen.1006257.s011.xlsx]

## Sheet: Sheet1
Table S3. miRNAs contained the potential binding site with CHT10 as predicted by the miRanda software in other species
Species	Score of conserved sites	Energy of conserved site (kCal/Mol)	Binding pattern
Aedes aegypti	147	-18.65	Query: 3' agacacttAAGAAGGT---CACGGTTc 5'
			|||| | | |||||||
			Ref: 5' tggcctgcTTCTGCAAAATGTGCCAAg 3'
Anopheles gambiae	149	-22.74	Query: 3' agACACTTA--AGAAGGTCACGGTTc 5'
			|| || | | | ||||||||
			Ref: 5' tcTGCGACTGGCCAGCAAGTGCCAAg 3'
Drosophila melanogaster	144	-19.4	Query: 3' agaCACT-TAAGAAGGTCACGGTTc 5'
			|||| : || |:: ||||||:
			Ref: 5' gtgGTGAGGCTCATTTTGTGCCAGa 3'
Tribolium castaneum	161	-21.85	Query: 3' agacacttaAGAAGGTCACGGTTc 5'
			|| |||||||||||
			Ref: 5' gtaccatggTC-TCCAGTGCCAAc 3'
