# Supplementary material for: miR-71 and miR-263 Jointly Regulate Target Genes Chitin synthase and Chitinase to Control Locust Molting
Source: PLoS Genet. 2016 Aug 17;12(8):e1006257. doi: 10.1371/journal.pgen.1006257 (PMC4988631; doi:10.1371/journal.pgen.1006257)
Supplement: S4 Table — (XLS) [file pgen.1006257.s012.xls]

## Sheet: Sheet1
Table S3. The primary primers used in the study*
Purpose	Primer name	*Primer sequence (5'-3')
qPCR of CHS1	CHS1-QF	ATCGACTTATGGAACTCCCTATT
	CHS1-QR	TGCTCCCAGATTTCTATTCTTCT
qPCR of CHT10	CHT10-QF	CTTTCAAACCACGAGGCTTACTC
	CHT10-QR	ATGACCAGTCTGCTTATCCCAAT
qPCR of RP49	RP49-QF	CGCTACAAGAAGCTTAAGAGGTCAT
	RP49-QF	CCTACGGCGCACTCTGTTG
cDNA synthesis and qPCR of miR-71	miR-71RT	CTCAACTGGTGTCGTGGAGTCGGCAATTCAGTTGAGCATCTCACTACCC
	miR-71QF	ACACTCCAgCTGGGTTGAAAGACATGGGTA
	miR-71QR	CTCAACTGGTGTCGTGGAGTCGGCAA
cDNA synthesis and qPCR of miR-263	miR-263RT	CTCAACTGGTGTCGTGGAGTCGGCAATTCAGTTGAGTCTGTGAATTCTT
	miR-263QF	ACACTCCAgCTGGGTCTTGGCACTGGAAGA
	miR-263QR	CTCAACTGGTGTCGTGGAGTCGGCAA
cDNA synthesis and qPCR of U6	U6 RT	CTCAACTGGTGTCGTGGAGTCGGCAATTCAGTTGAGGAAAAATGTGGAA
	U6 QF	ACACTCCAgCTGGGTCAAAATCgTgAAgCg
	U6 QR	CTCAACTGGTGTCGTGGAGTCGGCAA
RNA interference of CHS1, CHT10 and GFP	dsCHS1A-F	TGTGGCTATGTTATTTCACCGATTT
	dsCHS1A-R	CGTATTCATTATTAGCACCAAGTGTCT
	dsCHT10-F	AATGATTTGGGCTTTAGACCTGG
	dsCHT10-R	TGGGCATAGGATGGATTACAGAG
	dsGFP-F	CACAAGTTCAGCGTGTCCG
	dsGFP-R	GTTCACCTTGATGCCGTTC
Primers used for probe synthesis of CHS1 and CHT10	chs1-F	GCAAAAAGCCTACAGTCC
	chs1-R	TTCTCCCACCATCCACA
	cht10-F	ACTGATGATGTAGGTAGC
	cht10-F	ACAATTAGTTGAGTCTCG
* F: forward primer; R: reverse primer.
